# Supplementary material for: Food and nutrient intake in dietary supplement users: a nationwide school-based study in Japan
Source: J Nutr Sci. 2022 Apr 22;11:e29. doi: 10.1017/jns.2021.96 (PMC9066313; doi:10.1017/jns.2021.96)
Supplement: Supplementary file 1 [file jnssup.zip]

Archive with 2 entries (2 files):
- S2048679021000963sup001.pdf
- S2048679021000963sup002.docx
